# Supplementary material for: Identification of mammalian transcription factors that bind to inaccessible chromatin
Source: Nucleic Acids Res. 2023 Jul 24;51(16):8480–95. doi: 10.1093/nar/gkad614 (PMC10484684; doi:10.1093/nar/gkad614)
Supplement: gkad614_Supplemental_Files [file gkad614_supplemental_files.zip]

Archive with 11 entries (11 files):
- human_TFs_analysis_supp_R3.pdf
- Table_S10_R1.csv
- Table_S1_R1.xlsx
- Table_S2_R1.csv
- Table_S3_R1.csv
- Table_S4_R1.docx
- Table_S5_R1.xlsx
- Table_S6_R1.csv
- Table_S7_R1.docx
- Table_S8_R1.csv
- Table_S9_R1.csv
